# Supplementary material for: Ferulic Acid and P-Coumaric Acid Synergistically Attenuate Non-Alcoholic Fatty Liver Disease through HDAC1/PPARG-Mediated Free Fatty Acid Uptake
Source: Int J Mol Sci. 2022 Dec 4;23(23):15297. doi: 10.3390/ijms232315297 (PMC9736187; doi:10.3390/ijms232315297)
Supplement: Supplementary file 1 [file ijms-23-15297-s001.zip]

Archive with 1 entries (1 files):
- ijms-2016223-Supplementary.pdf
